# Supplementary material for: The source of the Black Death in fourteenth-century central Eurasia
Source: Nature. 2022 Jun 15;606(7915):718–24. doi: 10.1038/s41586-022-04800-3 (PMC9217749; doi:10.1038/s41586-022-04800-3)
Supplement: Supplementary file 4 — Supplementary Tables 1–22. [file 41586_2022_4800_MOESM4_ESM.xlsx]

## Sheet: Supp. table 1
Supplementary Table 1: Annual distribution of dated tombstones identified in Kara-Djigach and Burana
	Kara-Djigach			Burana
Year	Male	Female	Unknown	Male	Female	Unknown
1248	1
1249	1
1250		1
1251
1252
1253
1254		1
1255	1
1256
1257
1258	1
1259
1260
1261	2
1262	2	1
1263	1
1264	9	1
1265		1
1266	2
1267		1		1
1268
1269		3
1270	1
1271
1272	2
1273	2
1274		2
1275	1
1276		1
1277
1278			1
1279	1
1280		1
1281		1
1282		1
1283	1
1284
1285	1
1286	6	6
1287	1	1
1288	3	5
1289	5	1		1
1290	1	2
1291	2	1
1292	8	3
1293	2	1
1294	1	1
1295
1296	1
1297	3
1298	1	2
1299	1	1
1300	4	1
1301	8	4
1302	2	1
1303	1
1304	2	2
1305	3	4
1306	2	3
1307	6	3
1308	2	3
1309	1
1310	2	3
1311	2
1312	3
1313	5	2
1314		2
1315	2	1
1316	4	4
1317	2	1			1
1318	2	1
1319	1	1
1320	4	3			1
1321	1	2
1322
1323	6	2
1324	4	4			1
1325	3	1
1326	1	3
1327	2	5
1328	1	1
1329	4	3			1
1330	2	4
1331	5	4
1332	3	2
1333	3	3
1334
1335	4	2
1336	10	5
1337	4	7
1338	17	17		1
1339	38	40	2	2	1
1340	2	1			1
1341	13	9
1342	9	4	1
1343
1344
1345	1
SUM	255	197	4	5	6	0	467

## Sheet: Supp. table 2
Supplementary Table 2: Mapping of shotgun-sequenced data against the human reference genome (Hg19)
Sample Name	Sample description	Library type	Preprocessed reads	Total mapped reads	Mapped reads post quality filtering and duplicate removal	Endogenous DNA after quality filtering (%)	Duplication Factor	C>T 1st base 5'	G>A 1st base 3'	Average frag. length	Median frag. length	GC content in %
BSK001.A0101	Tooth	ds partial UDG	12904130	29541	17908	0.157	1.133	0.1023	0.1017	40.76	38	43.79
BSK002.A0101	Tooth	ds partial UDG	5823309	1876824	1232719	22.928	1.083	0.0869	0.0855	45.67	42	45.82
BSK003.A0101	Tooth	ds partial UDG	16716375	149018	99330	0.68	1.144	0.1166	0.1199	46.52	43	39.43
BSK004.A0101	Tooth	ds partial UDG	4398472	4312	2106	0.052	1.095	0.0174	0.0022	50.82	48	48.44
BSK005.A0101	Tooth	ds partial UDG	4040485	147891	92366	2.439	1.067	0.1965	0.1866	37.17	36	38.36
BSK006.A0101	Tooth	ds partial UDG	3570764	5333	850	0.03	1.242	0.0136	0.0292	42.61	33	57.71
BSK007.A0101	Tooth	ds partial UDG	6948021	9206	2334	0.042	1.24	0.0694	0.075	40.98	35	49.21
EXB062.A3101	Extraction blank	ds partial UDG	779236	237225	5601	2.641	3.674	0.0053	0.0049	73.24	75	44.41
EXB062.A3201	Extraction blank	ds partial UDG	813711	234608	6363	3.219	4.116	0.0041	0.0075	74.83	76	44
LIB052.A0101	Library blank	ds partial UDG	641366	217337	582	0.312	3.433	0	0.0105	71.91	75	50.36
LIB052.A0102	Library blank	ds partial UDG	619870	237112	717	0.367	3.169	0	0.0044	71.39	75	49.79

## Sheet: Supp. table 3
Supplementary Table 3: Mapping of sequenced data against the human reference genome (Hs37d5) after enrichment of 1.24 million SNP sites and estimates of relatedness																										chrX contamination estimates (ANGSD)							MT DNA contamination estimates (Schmutzi)
Sample Name	Sample description	Library type	Sequencing chemistry	Preprocessed reads	Total mapped reads	Mapped reads post quality filtering and duplicate removal	Endogenous DNA (%)	Endogenous DNA Cap (%)	Cluster Factor	Mean Genome Coverage	std. dev. Coverage	Coverage >= 1X in %	Coverage >= 2X in %	Average coverage on MT DNA	MT DNA/Nuclear DNA Ratio	GC content in %	C>T 1st base 5'	G>A 1st base 3'	Autosomomes coverage on 1240K panel	chrX coverage on 1240K panel	chrY coverage on 1240K panel	MT DNA coverage on 1240K panel	ratio chrX/autosomes coverage	ratio chrY/autosomes coverage	Sex determination	number of SNPs on chrX used in the analyses	number of flanking SNPs used in the analyses	Method	MoM (conbtamination estimate)	SE(MoM)	Maximum likelihood (ML)	SE(ML)	nuber of reads on MT DNA	Mean coverage on MT DNA	MT DNA contamination estimate	MT DNA contamination estimate (lower bound)	MT DNA contamination estimate (upper bound)	number of 1240K sites covered	proportion of 1240K panel covered	number of sites ovelapping the HumanOrigins SNP-chip covered	proportion of HumanOrigins SNP-chip sites coverd	MT DNA haplogroup (q10)	Haplogrep posterior probability (q10)	MT DNA haplogroup (q20)	Haplogrep posterior probability (q20)	MT DNA haplogroup (q30)	Haplogrep posterior probability (q30)	MT DNA haplogroup (final)	Y-chromosome haplogroup
BSK001.A0101	Tooth	ds partial UDG	Single-end	23674154	1895593	824259	8.007	2.978	2.3	0.0919	0.3242	8.23	0.85	10.7325	968.17	57.21	0.112255	0.107048	0.08626	0.06637	0.00141	5.74	0.769418	0.0163459	F	63	567	Method1:new_ll1	0.242663	0.0674096	0.247497	3.05967e-15	4101	12.114	0.01	0	0.02	94273	0.0764574	50434	0.0843981	HV2a2	0.9043	HV2a2	0.9043	HV2a2	0.9043	HV2a2	NA
BSK002.A0101	Tooth	ds partial UDG	Single-end	23979311	14730882	13147835	61.432	8.402	1.12	1.4076	1.8532	59	34.01	17.5114	86.9	58.44	0.0904516	0.0874377	1.3489	0.4991	0.64197	9.36	0.370005	0.475921	M	1812	16308	Method1:new_ll1	0.007174	0.00211579	0.007886	9.15401e-15	7132	20.2324	0.02	0.01	0.03	704929	0.571713	372828	0.623904	T1a1b1	1	T1a1b1	1	T1a1b1	0.9962	T1a1b1	Q1a2a1c(Q-L334,Q-L330)
BSK003.A0101	Tooth	ds partial UDG	Single-end	24482761	1083558	858468	4.426	0.889	1.262	0.1161	0.3519	10.64	0.9	124.193	9759.88	54.55	0.109415	0.10423	0.11088	0.09373	0.00086	69.81	0.845328	0.00775613	F	92	828	Method1:new_ll1	0.250005	0.0534929	0.245961	7.94314e-16	45141	138.837	0.01	0	0.02	123369	0.100055	64868	0.108552	B4c1a2	0.8865	B4c1a2	0.8865	B4c1a2	0.8865	B4c1a2	NA
BSK004.A0101	Tooth	ds partial UDG	Single-end	18333363	1431891	205419	7.81	3.482	6.971	0.0207	0.1625	1.84	0.17	0.148229	45.21	57.89	0.0505815	0.0506139	0.0199	0.00863	0.00637	0.07	0.433668	0.320101	M	11	99	Method1:new_ll1	-0.018184	0.0210169	-0.007954	5.48568e-18	42	0.147625	NA	NA	NA	21493	0.0174313	11149	0.0186571	NA	NA	NA	NA	NA	NA	NA	R1b1a2(R-PF6475,R-M269)
BSK005.A0101	Tooth	ds partial UDG	Single-end	20049258	2253211	1876158	11.238	1.363	1.201	0.1409	0.4057	12.23	1.59	1.06621	46.81	55.96	0.197734	0.187582	0.13003	0.10005	0.00086	0.48	0.769438	0.00661386	F	137	1233	Method1:new_ll1	0.241206	0.0429429	0.239262	0	561	1.30292	0.99 (equivalent to 0.01)	0.98 (equivalent to 0.02)	NA	138179	0.112066	72361	0.121091	C4a1a3d	0.66	HV	0.6289	H2a2a1	0.5	NA	NA
BSK006.A0101	Tooth	ds partial UDG	Single-end	20577390	289812	167202	1.408	0.107	1.733	0.0025	0.0593	0.23	0.01	0.0577585	25.46	59.64	0.047619	0.0481314	0.00222	0.00129	0.00049	0.05	0.581081	0.220721	U	0	0	Method1:new_ll1	NA	NA	NA	NA	19	0.0639749	NA	NA	NA	2554	0.00207135	1371	0.00229428	NA	NA	NA	NA	NA	NA	NA	NA
BSK007.A0101	Tooth	ds partial UDG	Single-end	19672984	383037	179874	1.947	0.426	2.129	0.0071	0.1023	0.65	0.05	0.437142	179.63	58.15	0.0655453	0.0681304	0.0064	0.00505	0.0008	0.22	0.789062	0.125	U	3	27	Method1:new_ll1	NA	NA	NA	NA	216	0.526224	NA	NA	NA	7287	0.00590991	3924	0.00656656	NA	NA	NA	NA	NA	NA	NA	NA
Relatedness estimates:
PMR (https://github.com/TCLamnidis/pMMRCalculator; Jeong et al. 2018 and Kennett et al. 2017 for theory)
Individual 1	Individual 2	nSNPs	nMismatch	pMismatch	Average	Baseline identical (defined as half of average)	r coeficient (r = (averagePMR - pairPMR)/ baselinePMR; r =1, identical, r= 0.5 first degree, r = 0.25 second, r = 0.125 third… r ~ 0 unreladed)
BSK001.A0101	BSK002.A0101	72256	19145	0.26496	0.26481	0.132405	1.1204
BSK001.A0101	BSK003.A0101	13396	3546	0.26471			1.1204
BSK001.A0101	BSK005.A0101	17314	4600	0.26568			1.1204
BSK002.A0101	BSK003.A0101	87025	23159	0.26612			1.1204
BSK002.A0101	BSK005.A0101	103033	27192	0.26392			1.1204
BSK003.A0101	BSK005.A0101	19611	5167	0.26347			1.1204
READ (Kuhn et al. 2018)
Individual pair	Relationship	Z_upper	Z_lower
BSK001.A0101_BSK002.A0101	Unrelated	NA	-4.73376
BSK001.A0101_BSK003.A0101	Unrelated	NA	-2.5245
BSK001.A0101_BSK005.A0101	Unrelated	NA	-2.75111
BSK002.A0101_BSK003.A0101	Unrelated	NA	-6.58426
BSK002.A0101_BSK005.A0101	Unrelated	NA	-5.57451
BSK003.A0101_BSK005.A0101	Unrelated	NA	-3.05978

## Sheet: Supp. table 4
Supplementary Table 4: Human ancestry modelling performed with the qpWave/qpAdm framework of grouped individuals BSK001, BSK003 and BSK005. P-values are obtained with chi-square tests on the matrix of f4-statistics.
Target	qpWave_Pval sorurces distinguishable if significant	Sources (s1;s2)	qpAdm_Pval	mixing coefficient s1	mixing coefficient s2	standard error mixing coefficient s1	standard error mixing coefficient s2	does it pass the significance treshold (qpAdm P-value>0.05)?
BSK-grouped	5.21323e-69	Konyr_Tobe_300CE;Saka_TianShan_400BCE	1.85008e-07	0.895	0.105	0.094	0.094	NO
BSK-grouped	0	Konyr_Tobe_300CE;AR_Xianbei_IA	0.00249499	0.952	0.048	0.023	0.023	NO
BSK-grouped	0	Konyr_Tobe_300CE;lateXiongnu	6.75517e-06	0.943	0.057	0.016	0.016	NO
BSK-grouped	1.35808e-05	Konyr_Tobe_300CE;Tajik	6.25451e-05	0.436	0.564	0.147	0.147	NO
BSK-grouped	7.56951e-245	Alan;Saka_TianShan_400BCE	0.000164727	0.64	0.36	0.052	0.052	NO
BSK-grouped	0	Alan;AR_Xianbei_IA	0.536158	0.904	0.096	0.021	0.021	YES
BSK-grouped	0	Alan;lateXiongnu	0.000357149	0.883	0.117	0.015	0.015	NO
BSK-grouped	3.88504e-167	Alan;Tajik	0.00531046	0.362	0.638	0.072	0.072	NO
BSK-grouped	0	Kazakhstan_Kangju.SG;Saka_TianShan_400BCE	4.48764e-08	1.293	-0.293	0.169	0.169	NO
BSK-grouped	0	Kazakhstan_Kangju.SG;AR_Xianbei_IA	0.000659294	0.981	0.019	0.024	0.024	NO
BSK-grouped	0	Kazakhstan_Kangju.SG;lateXiongnu	1.04439e-09	0.996	0.004	0.018	0.018	NO
BSK-grouped	2.98182e-110	Kazakhstan_Kangju.SG;Tajik	1.17966e-06	0.237	0.763	0.223	0.223	NO
BSK-grouped	0	Hungary_Langobard_period;Saka_TianShan_400BCE	2.21789e-20	0.29	0.71	0.047	0.047	NO
BSK-grouped	0	Hungary_Langobard_period;AR_Xianbei_IA	1.013e-11	0.816	0.184	0.018	0.018	NO
BSK-grouped	0	Hungary_Langobard_period;lateXiongnu	7.76567e-37	0.798	0.202	0.013	0.013	NO
BSK-grouped	0	Hungary_Langobard_period;Tajik	0.000117776	0.15	0.85	0.038	0.038	NO
BSK-grouped	0	Italy_Langobard_period;Saka_TianShan_400BCE	5.70523e-08	0.416	0.584	0.038	0.038	NO
BSK-grouped	0	Italy_Langobard_period;AR_Xianbei_IA	3.14127e-07	0.813	0.187	0.018	0.018	NO
BSK-grouped	2.74982e-246	Italy_Langobard_period;lateXiongnu	1.7908e-19	0.796	0.204	0.013	0.013	NO
BSK-grouped	2.46313e-228	Italy_Langobard_period;Tajik	0.0060304	0.2	0.8	0.039	0.039	NO

## Sheet: Supp. table 5
Supplementary Table 5: Individual-based human ancestry modelling performed with the qpWave/qpAdm framework for BSK001, BSK002, BSK003 and BSK005. P-values are obtained with chi-square tests on the matrix of f4-statistics.
Target	qpWave_Pval sorurces distinguishable if significant	Sources (s1;s2)	qpAdm_Pval	mixing coefficient s1	mixing coefficient s2	standard error mixing coefficient s1	standard error mixing coefficient s2	does it pass the significance treshold (qpAdm P-value>0.05)?
BSK002.A0101	5.21323e-69	Konyr_Tobe_300CE;Saka_TianShan_400BCE	0.245089	0.512	0.488	0.093	0.093	YES
BSK002.A0101	0	Konyr_Tobe_300CE;AR_Xianbei_IA	0.00182251	0.926	0.074	0.021	0.021	NO
BSK002.A0101	0	Konyr_Tobe_300CE;lateXiongnu	0.00954595	0.922	0.078	0.018	0.018	NO
BSK002.A0101	1.35808e-05	Konyr_Tobe_300CE;Tajik	1.80226e-05	0.879	0.121	0.189	0.189	NO
BSK002.A0101	7.56951e-245	Alan;Saka_TianShan_400BCE	0.0214808	0.277	0.723	0.064	0.064	NO
BSK002.A0101	0	Alan;AR_Xianbei_IA	1.97533e-08	0.87	0.13	0.021	0.021	NO
BSK002.A0101	0	Alan;lateXiongnu	4.04607e-14	0.855	0.145	0.017	0.017	NO
BSK002.A0101	3.88504e-167	Alan;Tajik	3.89142e-12	0.146	0.854	0.102	0.102	NO
BSK002.A0101	0	Kazakhstan_Kangju.SG;Saka_TianShan_400BCE	0.35639	0.642	0.358	0.115	0.115	YES
BSK002.A0101	0	Kazakhstan_Kangju.SG;AR_Xianbei_IA	0.0701001	0.974	0.026	0.022	0.022	YES
BSK002.A0101	0	Kazakhstan_Kangju.SG;lateXiongnu	0.17531	0.961	0.039	0.019	0.019	YES
BSK002.A0101	2.98182e-110	Kazakhstan_Kangju.SG;Tajik	0.0651513	1.107	-0.107	0.178	0.178	YES
BSK001.A0101	5.21323e-69	Konyr_Tobe_300CE;Saka_TianShan_400BCE	0.147473	1.005	-0.005	0.165	0.165	YES
BSK001.A0101	0	Konyr_Tobe_300CE;AR_Xianbei_IA	0.0326476	0.974	0.026	0.043	0.043	NO
BSK001.A0101	0	Konyr_Tobe_300CE;lateXiongnu	0.129584	0.973	0.027	0.03	0.03	YES
BSK001.A0101	1.35808e-05	Konyr_Tobe_300CE;Tajik	0.180902	0.669	0.331	0.254	0.254	YES
BSK001.A0101	7.56951e-245	Alan;Saka_TianShan_400BCE	0.816253	0.669	0.331	0.084	0.084	YES
BSK001.A0101	0	Alan;AR_Xianbei_IA	0.569782	0.93	0.07	0.037	0.037	YES
BSK001.A0101	0	Alan;lateXiongnu	0.502817	0.906	0.094	0.027	0.027	YES
BSK001.A0101	3.88504e-167	Alan;Tajik	0.619579	0.506	0.494	0.128	0.128	YES
BSK001.A0101	0	Kazakhstan_Kangju.SG;Saka_TianShan_400BCE	0.095676	1.096	-0.096	0.196	0.196	YES
BSK001.A0101	0	Kazakhstan_Kangju.SG;AR_Xianbei_IA	0.148772	1.004	-0.004	0.043	0.043	YES
BSK001.A0101	0	Kazakhstan_Kangju.SG;lateXiongnu	0.0605028	1.011	-0.011	0.032	0.032	YES
BSK001.A0101	2.98182e-110	Kazakhstan_Kangju.SG;Tajik	0.0716525	0.74	0.26	0.409	0.409	YES
BSK003.A0101	5.21323e-69	Konyr_Tobe_300CE;Saka_TianShan_400BCE	0.00123211	0.74	0.26	0.157	0.157	NO
BSK003.A0101	0	Konyr_Tobe_300CE;AR_Xianbei_IA	0.747788	0.913	0.087	0.037	0.037	YES
BSK003.A0101	0	Konyr_Tobe_300CE;lateXiongnu	0.0218286	0.912	0.088	0.026	0.026	NO
BSK003.A0101	1.35808e-05	Konyr_Tobe_300CE;Tajik	0.12829	0.118	0.882	0.229	0.229	YES
BSK003.A0101	7.56951e-245	Alan;Saka_TianShan_400BCE	0.00586816	0.529	0.471	0.092	0.092	NO
BSK003.A0101	0	Alan;AR_Xianbei_IA	0.173998	0.841	0.159	0.034	0.034	YES
BSK003.A0101	0	Alan;lateXiongnu	0.024169	0.848	0.152	0.024	0.024	NO
BSK003.A0101	3.88504e-167	Alan;Tajik	0.184037	0.148	0.852	0.114	0.114	YES
BSK003.A0101	0	Kazakhstan_Kangju.SG;Saka_TianShan_400BCE	4.13022e-05	1.152	-0.152	0.463	0.463	NO
BSK003.A0101	0	Kazakhstan_Kangju.SG;AR_Xianbei_IA	0.0188619	0.959	0.041	0.042	0.042	NO
BSK003.A0101	0	Kazakhstan_Kangju.SG;lateXiongnu	2.1658e-05	0.972	0.028	0.029	0.029	NO
BSK003.A0101	2.98182e-110	Kazakhstan_Kangju.SG;Tajik	0.120092	-0.248	1.248	0.268	0.268	YES
BSK005.A0101	5.21323e-69	Konyr_Tobe_300CE;Saka_TianShan_400BCE	3.1735e-05	0.815	0.185	0.151	0.151	NO
BSK005.A0101	0	Konyr_Tobe_300CE;AR_Xianbei_IA	0.00201719	0.957	0.043	0.037	0.037	NO
BSK005.A0101	0	Konyr_Tobe_300CE;lateXiongnu	6.19231e-05	0.937	0.063	0.024	0.024	NO
BSK005.A0101	1.35808e-05	Konyr_Tobe_300CE;Tajik	0.000481974	0.285	0.715	0.266	0.266	NO
BSK005.A0101	7.56951e-245	Alan;Saka_TianShan_400BCE	0.0250276	0.684	0.316	0.086	0.086	NO
BSK005.A0101	0	Alan;AR_Xianbei_IA	0.644643	0.93	0.07	0.034	0.034	YES
BSK005.A0101	0	Alan;lateXiongnu	0.0674679	0.896	0.104	0.024	0.024	YES
BSK005.A0101	3.88504e-167	Alan;Tajik	0.0516408	0.454	0.546	0.126	0.126	YES
BSK005.A0101	0	Kazakhstan_Kangju.SG;Saka_TianShan_400BCE	6.18233e-05	1.293	-0.293	0.287	0.287	NO
BSK005.A0101	0	Kazakhstan_Kangju.SG;AR_Xianbei_IA	0.0171776	0.988	0.012	0.04	0.04	NO
BSK005.A0101	0	Kazakhstan_Kangju.SG;lateXiongnu	1.88007e-05	0.997	0.003	0.027	0.027	NO
BSK005.A0101	2.98182e-110	Kazakhstan_Kangju.SG;Tajik	0.00033237	0.305	0.695	0.343	0.343	NO

## Sheet: Supp. table 6
Supplementary Table 6: Taxonomic nodes targeted through HOPS, which show indications of reads with potential aDNA-associated damage and a declining edit distance.
Taxonomic Node / Sample	BSK001.A0101	BSK002.A0101	BSK003.A0101	BSK006.A0101	BSK007.A0101
Yersinia pseudotuberculosis complex	265		199		59
Yersinia pestis	92
Treponema denticola	1617	38
Tannerella forsythia 92A2	503
Tannerella forsythia	5076
Streptococcus pyogenes			218
Streptococcus mutans		63
Streptococcus gordonii str. Challis substr. CH1		940
Streptococcus			49
Porphyromonas gingivalis	220
Neisseria meningitidis		2487
Neisseria		2012
Fusobacterium	35	149
Clostridium botulinum				12945
Clostridium				3780
*Highest confidence identifications of reads with potential signatures of post-mortem damage to be passing the edit distance filter in HOPS (step 3)

## Sheet: Supp. table 7
Supplementary Table 7: Summary of metagenomic read assignments to the Y. pseudotuberculosis complex and Y. pestis taxonomic nodes as determined by the pipeline HOPS
Sample Name	Sample description	Library type	Preprocessed reads	Total MALT assigned reads	Reads assigned to the Y. pseudotuberculosis complex	Reads assigned to Y. pestis	Evaluation step achieved in the HOPS pipeline (max. 3)*
BSK001.A0101	Tooth	ds partial UDG	12904130	978528	265	92	3
BSK002.A0101	Tooth	ds partial UDG	5823309	2129664	7	0	N/A
BSK003.A0101	Tooth	ds partial UDG	16716375	1241388	199	63	3
BSK004.A0101	Tooth	ds partial UDG	4398472	296251	1	0	N/A
BSK005.A0101	Tooth	ds partial UDG	4040485	417506	3	0	N/A
BSK006.A0101	Tooth	ds partial UDG	3570764	314447	0	2	N/A
BSK007.A0101	Tooth	ds partial UDG	6948021	486951	59	8	2
EXB062.A3101	Extraction blank	ds partial UDG	779236	84962	0	1	N/A
EXB062.A3201	Extraction blank	ds partial UDG	813711	92308	0	0	N/A
LIB052.A0101	Library blank	ds partial UDG	641366	23886	0	0	N/A
LIB052.A0102	Library blank	ds partial UDG	619870	20311	0	0	N/A
*See Hübler et al., 2019, for details on the three hierarchical evaluation steps of the HOPS pipeline

## Sheet: Supp. table 8
Supplementary Table 8: Mapping of shotgun-sequenced data against the Yersinia pestis CO92 reference chromosome (NC_003143.1)
Sample Name	Sample description	Library type	Preprocessed reads	Total mapped reads	Mapped reads post quality filtering and duplicate removal	Endogenous DNA after quality filtering (%)	Duplication Factor	G>A 1st base 3'	C>T 1st base 5'	Average frag. length	Median frag. length	GC content in %
BSK001.A0101*	Tooth	ds partial UDG	12904130	2381	316	0.003	1.142	0.0674	0.0328	40.09	38	49.28
BSK002.A0101	Tooth	ds partial UDG	5823309	1087	30	0.001	1.067	0	0.125	34.7	33	55.68
BSK003.A0101*	Tooth	ds partial UDG	16716375	2528	258	0.002	1.159	0.1053	0.0145	42.3	39	49.85
BSK004.A0101	Tooth	ds partial UDG	4398472	1210	48	0.001	1.125	0	0.0667	33.04	32	64.25
BSK005.A0101	Tooth	ds partial UDG	4040485	678	16	0	1.125	0.25	0	33.69	31.5	64.5
BSK006.A0101	Tooth	ds partial UDG	3570764	680	7	0	1	0	0	36.14	31	66.4
BSK007.A0101*	Tooth	ds partial UDG	6948021	2317	97	0.002	1.093	0.2059	0.037	34.44	33	51.89
EXB062.A3101	Extraction blank	ds partial UDG	779236	157	5	0.003	5.4	0	0	71.2	67	55.62
EXB062.A3201	Extraction blank	ds partial UDG	813711	238	4	0.003	6.25	0	0	43	33	51.16
LIB052.A0101	Library blank	ds partial UDG	641366	135	4	0.002	3.5	0	0	52.5	48	52.86
LIB052.A0102	Library blank	ds partial UDG	619870	98	4	0.002	3.25	0	0	59.25	60	48.52
*Indicated by HOPS as potential Y. pestis-positive

## Sheet: Supp. table 9
Supplementary Table 9: Mapping of sequenced data against the Y. pestis chromosome (NC_003143.1) after whole-genome enrichment
Sample Name	Library description	Data treatment	Sequencing chemistry	Raw reads	Preprocessed reads	Total mapped reads	Mapped reads post quality filtering and duplicate removal	Endogenous DNA after quality filtering (%)	Duplication Factor	Mean Coverage	std. dev. Coverage	Coverage >= 1X in %	Coverage >= 2X in %	Coverage >= 3X in %	G>A 1st base 3'	C>T 1st base 5'	average frag. length	median frag. length	GC content in %
BSK001.A0101	double-stranded partial UDG	untrimmed	Paired-end	16951828	8194398	994417	130813	9.157	5.736	1.2384	1.3658	65.4	34.62	14.92	0.0605	0.0625	44.05	41	48.42
		damage trimmed			7900703	881082	120730	9.126	5.972	1.1099	1.1864	62.42	30.76	12.1	0.003	0.0026	42.78	40	48.4
BSK001.A0102	double-stranded partial UDG	untrimmed	Paired-end	17584650	8467847	1005193	139580	8.947	5.428	1.3248	1.4228	67.22	37.34	17.01	0.0627	0.0622	44.17	41	48.45
		damage trimmed			8153716	888371	128940	8.926	5.644	1.1884	1.242	64.31	33.32	13.99	0.0017	0.0024	42.89	40	48.42
BSK001.A0101.A0102	combined double-stranded partial UDG	damage trimmed	Combined paired-end	N/A	16054419	1769453	242595	9.024	5.972	2.2282	1.8187	81.28	60.61	39.07	0.0023	0.0025	42.74	40	48.37
BSK001.A0103	single-stranded non UDG	untrimmed	Single-end	11189534	9959243	1606862	425802	12.433	2.908	4.5158	3.141	89.98	82.04	71.29	0.0099	0.2043	49.35	47	46.1
BSK001.A0101.A0102.A0103	all BSK001 libraries combined	combined (trimmed + untrimmed)	Combined paired-end/single-end	N/A			668397	N/A		6.7439	4.2033	92.46	88.91	83.88	0.00698	0.1403	46.95	44	46.85
BSK003.A0101	double-stranded partial UDG	untrimmed	Paired-end	19370698	10061921	900682	65975	5.343	8.149	0.6845	1.7731	43.01	13.49	3.64	0.0507	0.0512	48.28	43	48.66
		damage trimmed			9777868	701189	58143	4.624	7.776	0.5719	1.1423	40.09	11.39	2.67	0.0024	0.0023	45.77	41	48.33
BSK003.A0102	double-stranded partial UDG	untrimmed	Paired-end	17850874	9295198	843901	65023	5.441	7.778	0.6777	1.7818	42.63	13.32	3.58	0.0508	0.0528	48.5	44	48.59
		damage trimmed			9041097	655199	57479	4.671	7.347	0.5673	1.142	39.77	11.29	2.6	0.0033	0.0026	45.93	42	48.26
BSK003.A0101.A0102	combined double-stranded partial UDG	damage trimmed	Combined paired-end	N/A	18818965	1356388	112019	4.646	7.806	1.0946	1.7069	60.7	28.66	10.93	0.0028	0.0022	45.47	41	48.21
BSK003.A0103	single-stranded non UDG	untrimmed	Single-end	10741737	9887173	1069939	145632	6.377	4.33	1.6626	3.1935	70.53	42.34	21.8	0.0118	0.1676	53.13	51	46.74
BSK003.A0101.A0102.A0103	all BSK003 libraries combined	combined (trimmed + untrimmed)	Combined paired-end/single-end	N/A			257651	N/A		2.7572	4.4493	83.76	65.47	45.41	0.007671	0.1035	49.8	46	47.32
BSK001-003.A0101.A0102.A0103	all BSK001 + BSK003 libraries combined	combined (trimmed + untrimmed)	Combined paired-end/single-end	N/A			926048	N/A		9.5011	6.8417	93.5	91.61	89.04	0.00718	0.1299	47.74	45	46.99
BSK007.A0101	double-stranded partial UDG	untrimmed	Paired-end	27229398	13043888	410727	15974	0.816	6.662	0.1251	0.61	10.36	1	0.2	0.16	0.1681	36.44	35	49.9
		damage trimmed			12512808	262046	11725	0.676	7.21	0.0892	0.3766	8.06	0.56	0.07	0.0052	0.0059	35.39	34	49.03

## Sheet: Supp. table 10
Supplementary Table 10: Mapping of sequenced data against the Y. pestis plasmids (pMT1 NC_003134.1, pPCP1 NC_003132.1 and pCD1 NC_003131.1) after enrichment
Sample Name	Library description	Data treatment	Sequencing chemistry	Raw reads	Preprocessed reads	Total mapped reads	Mapped reads post quality filtering and duplicate removal	Endogenous DNA after quality filtering (%)	Duplication Factor	Mean Coverage pCD1	std. dev. Coverage pCD1	Mean Coverage pMT1	std. dev. Coverage pMT1	Mean Coverage pPCP1	std. dev. Coverage pPCP1	G>A 1st base 3'	C>T 1st base 5'	average frag. length	median frag. length	GC content in %
BSK001.A0101	double-stranded partial UDG	untrimmed	Paired-end	16951828	8194398	77241	9715	0.651	5.489	2.9451	2.315	1.8363	4.8267	5.5125	5.585	0.0607	0.0712	44.95	42	47.02
		damage trimmed			7900703	74809	9091	0.652	5.665	2.6742	2.1413	1.6581	4.5042	5.0742	5.1404	0.0027	0.0016	43.59	41	47.11
BSK001.A0102	double-stranded partial UDG	untrimmed	Paired-end	17584650	8467847	77383	10394	0.643	5.235	3.1777	2.4725	1.969	4.9118	5.8266	5.8239	0.0609	0.0646	45.11	42	47.12
		damage trimmed			8153716	74665	9741	0.644	5.388	2.8919	2.2712	1.7759	4.5656	5.4381	5.4577	0.0024	0.0048	43.78	41	47.21
BSK001.A0101.A0102	combined double-stranded partial UDG	damage trimmed	Combined paired-end	N/A	16054419	149472	17560	0.648	5.922	5.3329	3.583	3.1223	6.7864	9.7793	9.2181	0.0027	0.0034	43.81	41	47.19
BSK001.A0103	single-stranded non UDG	untrimmed	Single-end	11189534	9959243	132503	28477	0.926	3.238	11.0082	6.7917	5.5087	9.6727	14.9582	13.682	0.0138	0.2	50.84	48	45
BSK001.A0101.A0102.A0103	all BSK001 libraries combined	combined (trimmed + untrimmed)	Combined paired-end/single-end	N/A			46037	N/A		16.3411	9.4833	8.631	16.2074	24.7375	22.4279	0.0095	0.1335	48.15	45	45.76
BSK003.A0101	double-stranded partial UDG	untrimmed	Paired-end	19370698	10061921	83309	5642	0.649	11.569	1.9771	6.5567	1.2607	3.9803	3.6195	3.8228	0.05	0.0521	52.3	46	48.78
		damage trimmed			9777868	68695	4973	0.479	9.424	1.5084	4.1487	1.0718	3.1419	3.3711	3.5956	0.0021	0.0039	48.58	43	48.22
BSK003.A0102	double-stranded partial UDG	untrimmed	Paired-end	17850874	9295198	76754	5674	0.635	10.396	2.0089	6.4565	1.262	4.0938	3.5652	3.629	0.06	0.0064	52.33	46	48.89
		damage trimmed			9041097	63773	4971	0.475	8.634	1.55	4.2532	1.0635	3.193	3.3256	3.427	0.0021	0.0028	48.94	44	48.33
BSK003.A0101.A0102	combined double-stranded partial UDG	damage trimmed	Combined paired-end	N/A	18818965	132470	9266	0.477	9.69	2.7903	6.1013	1.9604	5.104	6.3694	6.1981	0.0023	0.0025	48.13	43	48.01
BSK003.A0103	single-stranded non UDG	untrimmed	Single-end	10741737	9887173	94944	11616	0.758	6.454	4.3785	9.4461	2.7557	6.6671	7.2406	7.1897	0.0171	0.1744	55.32	53	46.68
BSK003.A0101.A0102.A0103	all BSK003 libraries combined	combined (trimmed + untrimmed)	Combined paired-end/single-end	N/A			20882	N/A		7.1688	14.818	4.7161	11.5394	13.6101	12.8621	0.0104	0.1056	52.12	48	47.22
BSK001-003.A0101.A0102.A0103	all BSK001 + BSK003 libraries combined	combined (trimmed + untrimmed)	Combined paired-end/single-end	N/A			66919	N/A		23.5099	19.7605	13.3471	26.3648	38.3476	34.7066	0.009	0.125	49.39	46	46.24
BSK007.A0101	double-stranded partial UDG	untrimmed	Paired-end	27229398	13043888	9652	1100	0.051	6.086	0.2349	0.5102	0.189	0.6603	0.6233	1.0783	0.1923	0.1767	36.98	35	47.48
		damage trimmed			12512808	8432	884	0.047	6.598	0.192	0.4565	0.1394	0.532	0.5191	0.9168	0	0.0059	36.09	34	47.45

[truncated: 12 more sheets: Supp. table 11, Supp. table 12, Supp. table 13, Supp. table 14, Supp. table 15, Supp. table 16, Supp. table 17, Supp. table 18, Supp. table 19, Supp. table 20, Supp. table 21, Supp. table 22]
